# Supplementary material for: Determination of Minimum Miscibility Pressure of CO2–Oil System: A Molecular Dynamics Study
Source: Molecules. 2021 Aug 17;26(16):4983. doi: 10.3390/molecules26164983 (PMC8401628; doi:10.3390/molecules26164983)
Supplement: Supplementary file 1 [file molecules-26-04983-s001.zip]

Archive with 1 entries (1 files):
- molecules-1232886-supplementary.pdf
